# Supplementary material for: Heterogeneous treatment effects of Cerebrolysin as an early add-on to reperfusion therapy: post hoc analysis of the CEREHETIS trial
Source: Front Pharmacol. 2024 Jan 5;14:1288718. doi: 10.3389/fphar.2023.1288718 (PMC10796496; doi:10.3389/fphar.2023.1288718)
Supplement: Supplementary file 2 [file DataSheet1.XLSX]

## Sheet: Sheet1
cat	tnum_cer	tnum_cont	sht_cer	sht_cont	nosht_cer	nosht_cont	anyht_cer	anyht_cont	noanyht_cer	noanyht_cont	ffo_cer	ffo_cont	noffo_cer	noffo_cont	mean_cer	sd_cer	mean_cont	sd_cont
HTI = 0	34	67	0	2	34	65	2	5	32	62	32	58	2	9	1	1.07309	1.23881	1.23202
HTI = 1	34	37	0	4	34	33	6	11	28	26	24	23	10	14	1.70588	1.78427	1.94595	1.37328
HTI = 2	17	30	1	7	16	23	4	13	13	17	10	15	7	15	2.58823	1.87279	2.73333	2.03306
HTI = 3	6	11	2	3	4	8	3	7	3	4	3	1	3	10	3.16667	1.94079	4.18182	1.4013
HTI = 4		2		1		1		1		1		1		1			3.5	3.53553
