# Supplementary material for: Heterogeneous treatment effects of Cerebrolysin as an early add-on to reperfusion therapy: post hoc analysis of the CEREHETIS trial
Source: Front Pharmacol. 2024 Jan 5;14:1288718. doi: 10.3389/fphar.2023.1288718 (PMC10796496; doi:10.3389/fphar.2023.1288718)
Supplement: Supplementary file 3 [file DataSheet2.XLSX]

## Sheet: Sheet1
rid	group	anyht	sht	mrs	ffo	dragon	sedan	hti
27	0	0	0	0	1	2	0	0
287	0	0	0	1	1	2	1	0
16	0	0	0	2	1	2	0	0
272	0	0	0	0	1	3	1	0
121	0	0	0	2	1	2	0	0
133	0	0	0	6	0	4	1	2
399	0	0	0	0	1	5	1	1
349	0	1	1	3	0	6	3	3
17	0	0	0	1	1	5	3	0
30	0	0	0	0	1	2	0	0
151	0	0	0	0	1	3	1	0
150	0	0	0	2	1	3	1	1
386	0	0	0	2	1	6	2	2
99	0	0	0	2	1	2	0	0
155	0	1	0	2	1	5	2	2
156	0	1	1	3	0	6	2	2
135	0	0	0	1	1	3	1	1
315	0	1	0	4	0	7	3	3
98	0	0	0	0	1	1	0	0
20	0	0	0	2	1	5	1	0
24	0	0	0	1	1	2	0	0
68	0	0	0	0	1	2	0	0
107	0	0	0	3	0	3	0	0
286	0	0	0	3	0	6	3	0
383	0	0	0	0	1	3	1	1
59	0	0	0	2	1	5	3	1
330	0	1	1	4	0	7	3	1
253	0	0	0	2	1	5	1	0
264	0	0	0	2	1	5	2	1
397	0	0	0	0	1	3	0	0
163	0	1	1	1	1	4	1	2
505	0	0	0	2	1	3	1	2
343	0	0	0	4	0	5	1	2
502	0	0	0	2	1	5	3	0
11	0	0	0	1	1	4	2	1
91	0	0	0	0	1	6	4	0
393	0	0	0	0	1	4	2	0
319	0	0	0	6	0	5	3	2
164	0	0	0	3	0	4	1	1
307	0	1	1	4	0	7	3	3
76	0	1	0	0	1	4	1	1
117	0	0	0	1	1	4	1	2
237	0	1	1	4	0	4	1	2
215	0	0	0	1	1	7	3	2
249	0	0	0	3	0	5	2	1
138	0	0	0	1	1	3	0	0
401	0	0	0	2	1	5	1	0
123	0	0	0	6	0	6	1	2
238	0	0	0	6	0	3	1	2
178	0	0	0	0	1	2	1	2
394	0	1	1	3	0	5	1	3
108	0	0	0	1	1	5	2	0
285	0	0	0	0	1	3	1	0
112	0	0	0	0	1	2	0	0
326	0	0	0	2	1	5	2	0
125	0	0	0	2	1	4	1	0
48	0	1	1	5	0	3	1	1
5	0	0	0	0	1	6	3	2
13	0	0	0	1	1	5	1	4
398	0	0	0	0	1	4	3	0
90	0	1	1	4	0	4	2	0
54	0	0	0	0	1	1	0	0
283	0	0	0	1	1	3	1	0
73	0	1	1	4	0	3	1	2
252	0	1	1	3	0	6	2	2
385	0	1	1	3	0	4	1	2
390	0	0	0	2	1	3	1	0
172	0	0	0	0	1	2	0	0
403	0	1	0	2	1	7	2	3
6	0	0	0	1	1	1	0	0
115	0	0	0	2	1	4	2	1
201	0	0	0	1	1	5	2	1
36	0	1	1	4	0	2	0	0
304	0	0	0	1	1	6	2	2
35	0	0	0	3	0	3	0	0
388	0	0	0	0	1	2	0	0
501	0	0	0	3	0	5	2	1
154	0	1	1	3	0	3	1	1
324	0	0	0	1	1	4	0	1
160	0	1	1	2	1	5	1	2
104	0	0	0	2	1	2	0	0
318	0	0	0	6	0	8	3	3
402	0	1	0	2	1	4	1	2
102	0	0	0	1	1	2	2	0
162	0	0	0	6	0	6	2	3
218	0	1	0	4	0	8	4	3
143	0	1	0	3	0	5	1	1
274	0	0	0	1	1	3	1	0
10	0	0	0	1	1	1	0	0
173	0	0	0	2	1	2	0	0
251	0	0	0	0	1	5	2	1
39	0	0	0	6	0	7	5	0
268	0	0	0	1	1	6	2	0
8	0	0	0	3	0	1	0	0
78	0	0	0	0	1	4	3	2
506	0	0	0	0	1	2	0	0
106	0	1	0	0	1	2	0	0
47	0	0	0	3	0	4	1	0
189	0	1	0	1	1	2	0	0
137	0	0	0	1	1	4	1	1
140	0	1	0	3	0	4	1	1
41	0	0	0	3	0	5	2	1
194	0	1	1	6	0	8	4	4
269	0	0	0	0	1	3	0	0
294	0	0	0	1	1	5	2	0
74	0	1	0	0	1	5	1	2
293	0	1	1	2	1	8	3	1
271	0	1	0	3	0	7	3	1
55	0	0	0	1	1	2	0	0
88	0	0	0	0	1	4	2	1
46	0	0	0	6	0	5	2	2
127	0	0	0	0	1	3	1	1
227	0	1	0	3	0	5	1	2
124	0	0	0	0	1	4	2	0
75	0	0	0	5	0	5	2	3
157	0	1	0	3	0	5	2	3
311	0	0	0	3	0	5	3	0
381	0	1	0	3	0	6	2	2
255	0	1	0	2	1	7	3	1
284	0	0	0	5	0	5	2	1
504	0	0	0	0	1	1	0	0
174	0	0	0	0	1	2	1	0
22	0	0	0	1	1	3	1	0
60	0	1	0	3	0	4	1	1
389	0	1	0	1	1	5	2	1
66	0	0	0	1	1	2	0	0
281	0	0	0	2	1	5	2	0
122	0	0	0	2	1	5	2	1
144	0	0	0	6	0	7	3	3
314	0	0	0	0	1	2	1	0
263	0	1	0	1	1	6	2	0
110	0	0	0	1	1	5	2	1
328	0	0	0	1	1	4	1	0
503	0	0	0	0	1	3	0	1
301	0	0	0	2	1	5	1	0
134	0	0	0	3	0	6	3	2
9	0	0	0	1	1	3	1	0
270	0	0	0	2	1	5	3	1
87	0	0	0	2	1	3	1	1
279	0	0	0	3	0	7	3	1
51	0	0	0	1	1	2	0	0
400	0	0	0	1	1	5	2	2
141	0	1	0	6	0	5	1	2
33	0	0	0	3	0	4	1	1
38	0	0	0	1	1	4	1	2
323	0	0	0	1	1	4	1	0
58	0	0	0	2	1	2	0	0
305	1	0	0	0	1	3	1	0
342	1	0	0	3	0	4	1	2
210	1	0	0	2	1	4	1	0
351	1	0	0	0	1	3	1	1
101	1	0	0	3	0	4	1	1
350	1	0	0	1	1	3	1	1
153	1	0	0	2	1	5	2	3
336	1	0	0	0	1	4	2	1
352	1	0	0	1	1	4	1	1
338	1	0	0	0	1	3	1	0
69	1	0	0	2	1	1	0	0
277	1	0	0	2	1	3	1	1
195	1	1	0	4	0	4	3	0
340	1	0	0	1	1	5	2	3
44	1	0	0	1	1	2	0	0
348	1	0	0	0	1	3	1	1
353	1	0	0	0	1	3	0	0
146	1	0	0	1	1	2	1	0
288	1	0	0	0	1	3	1	0
63	1	1	0	6	0	5	2	1
306	1	0	0	1	1	3	1	0
199	1	0	0	4	0	4	1	1
344	1	0	0	1	1	2	0	0
190	1	0	0	0	1	2	1	1
96	1	0	0	1	1	2	0	0
159	1	0	0	1	1	4	1	2
82	1	0	0	6	0	6	4	2
367	1	0	0	0	1	6	3	2
345	1	1	1	2	1	6	2	3
292	1	1	0	0	1	4	1	0
366	1	0	0	2	1	6	3	2
94	1	0	0	0	1	2	0	0
180	1	0	0	2	1	3	2	0
329	1	0	0	0	1	3	1	0
89	1	0	0	4	0	2	0	1
299	1	0	0	0	1	3	1	1
344	1	0	0	3	0	4	1	1
171	1	0	0	0	1	3	1	0
345	1	0	0	4	0	5	2	0
245	1	0	0	2	1	3	1	0
246	1	0	0	0	1	3	1	0
257	1	0	0	0	1	4	1	0
152	1	0	0	0	1	4	3	1
2	1	1	0	6	0	6	3	3
142	1	0	0	1	1	2	0	0
347	1	0	0	2	1	2	1	0
343	1	0	0	2	1	1	0	1
327	1	0	0	1	1	5	2	0
320	1	0	0	1	1	3	1	0
321	1	0	0	1	1	9	5	2
364	1	0	0	0	1	4	2	2
62	1	1	1	6	0	7	4	2
119	1	1	0	1	1	4	2	1
365	1	0	0	1	1	6	3	0
354	1	0	0	2	1	4	1	2
129	1	0	0	0	1	2	0	0
371	1	0	0	2	1	3	1	1
56	1	0	0	3	0	7	4	3
239	1	1	0	2	1	3	1	2
166	1	0	0	1	1	3	1	0
317	1	1	0	3	0	4	1	1
379	1	0	0	2	1	4	2	2
378	1	0	0	3	0	5	2	2
346	1	0	0	1	1	2	0	0
139	1	0	0	1	1	3	1	0
181	1	0	0	0	1	3	1	1
380	1	0	0	1	1	4	2	1
310	1	0	0	2	1	5	2	0
57	1	0	0	6	0	5	3	1
223	1	1	0	3	0	4	1	2
126	1	1	0	2	1	4	1	1
297	1	0	0	2	1	4	1	0
406	1	0	0	3	0	4	1	1
103	1	0	0	2	1	3	0	1
131	1	0	0	0	1	3	1	1
65	1	1	0	2	1	3	2	1
70	1	0	0	5	0	4	2	1
331	1	0	0	1	1	3	1	1
372	1	0	0	0	1	2	0	1
183	1	0	0	0	1	2	0	0
282	1	1	1	5	0	7	3	3
206	1	0	0	2	1	5	2	2
334	1	0	0	2	1	5	2	2
407	1	0	0	0	1	3	0	1
363	1	0	0	0	1	4	1	0
333	1	0	0	3	0	4	1	2
109	1	0	0	0	1	5	2	1
298	1	0	0	0	1	3	0	1
4	1	1	0	1	1	5	1	1
335	1	0	0	3	0	5	2	1
265	1	1	0	6	0	8	4	2
